# Supplementary material for: The interplay at the replisome mitigates the impact of oxidative damage on the genetic integrity of hyperthermophilic Archaea
Source: eLife. 2019 Jun 11;8:e45320. doi: 10.7554/eLife.45320 (PMC6559790; doi:10.7554/eLife.45320)
Supplement: Table 1—source data 1. [file elife-45320-table1-data1.xls]

## Sheet: Feuil1
	Growth Phase	No of 8-oxodG/106dG
Strain		Mean	Standard deviation
E. coli	Exponential	ND
	Stationary	ND
P. abyssi	Exponential	63.2	4.6
	Stationary	115.1	5.8
ND means not determined. It is assigned to values below the HPLC-EC-UV detection limit of 0,1 pmol of 8-oxodG
