# Supplementary material for: The interplay at the replisome mitigates the impact of oxidative damage on the genetic integrity of hyperthermophilic Archaea
Source: eLife. 2019 Jun 11;8:e45320. doi: 10.7554/eLife.45320 (PMC6559790; doi:10.7554/eLife.45320)
Supplement: Figure 1—source data 1. [file elife-45320-fig1-data1.xlsx]

## Sheet: Sheet1
	Viable cells/ml
Time point	Mean	Lower confidence limit	Upper confidence limit
T0	93000000	78000000	131000000
T1	7500000	6100000	9800000
T2	43000	35900	64000
T3	93000	78000	131000
T4	750000	610000	980000
	No of 8-oxodG/106dG
Time point	Mean	Standard deviation
T0	60.1454	15.8638
T1	174.988	7.82854
T2	0	-
T3	65.06	-
T4	77.1153	-
