# Supplementary material for: The interplay at the replisome mitigates the impact of oxidative damage on the genetic integrity of hyperthermophilic Archaea
Source: eLife. 2019 Jun 11;8:e45320. doi: 10.7554/eLife.45320 (PMC6559790; doi:10.7554/eLife.45320)
Supplement: Figure 3—source data 1. [file elife-45320-fig3-data1.xlsx]

## Sheet: Sheet1
	Pol B
		Stall (%)
		Control	8-oxodG
	Time (min)	dG	32nt	33nt	8-oxodG Total
	0	0	0	0	0
	0.5	0	1	0	1
	1	1	2	2	4
	5	2	9	9	18
	10	2	5	6	11
	30	2	2	3	5
	60	2	2	3	5
	Pol D
		Stall (%)
		Control	8-oxodG
	Time (min)	dG	33nt	35nt	36nt	8-oxodG Total
	0	0	0	0	0	0
	0.5	1	2	1	0	3
	1	1	4	1	1	6
	5	1	14	4	3	21
	10	1	12	5	5	22
	30	2	6	4	4	14
	60	2	4	2	2	8
	p41/p46
		Stall (%)
		Control	8-oxodG
	Time (min)	dG	32nt	34nt	35nt	8-oxodG Total
	0	0	0	0	0	0
	0.5	0	0	0	0	0
	1	1	1	0	0	1
	5	8	8	8	8	24
	10	5	5	7	10	22
	30	2	2	4	8	14
	60	2	2	2	5	9
